# Supplementary material for: Host-derived reactive oxygen species trigger activation of the Candida albicans transcription regulator Rtg1/3
Source: PLoS Pathog. 2023 Sep 28;19(9):e1011692. doi: 10.1371/journal.ppat.1011692 (PMC10564244; doi:10.1371/journal.ppat.1011692)
Supplement: S1 Table — (XLSX) [file ppat.1011692.s005.xlsx]

## Sheet: S1 Table
Standard name	Systematic name	Assembly 19 identifier	Isolate	H2O2 (2 mM)	Menadione (30 µM)
AKL1	C2_10750C	orf19.5357	A	o	o
			B	o	o
ATG1	C4_04450C	orf19.3841	A	-1	-2
			B	-1	-2
BCK1	C7_02990W	orf19.5162	A	-1	1
			B	-1	1
BUB1	C4_03120C	orf19.2678	A	-1	o
			B	-1	o
CBK1	C1_10380C	orf19.4909	A	-2	-2
			B	-2	-2
CEK1	C4_06480C	orf19.2886	A	-1	o
			B	-1	o
CEK2	CR_05940W	orf19.460	A	o	o
			B	o	o
CHK1	C2_03320W	orf19.896	A	o	o
			B	o	o
CKA1	CR_10660W	orf19.7652	A	o	o
			B	o	o
CKA2	C2_04980C	orf19.3530	A	o	-2
			B	o	-2
CLA4	C1_10210C	orf19.4890	A	o	-2
			B	o	-2
CMK1	C3_04550C	orf19.5911	A	o	-2
			B	o	-1
CMK2	C2_10260C	orf19.1754	A	o	o
			B	o	o
CRK1	C2_04930C	orf19.3523	A	o	o
			B	o	o
CSK1	C1_14010W	orf19.7208	A	o	o
			B	o	o
CST20	C5_02340C	orf19.4242	A	o	o
			B	o	o
DUN1	C5_05100C	orf19.4002	A	o	o
			B	o	o
ENV7	C7_04110W	orf19.7164	A	-1	-1
			B	-1	-1
FUN31	C3_06620W	orf19.7451	A	o	o
			B	o	o
GCN2	C7_01330C	orf19.6913	A	-1	-2
			B	-1	-2
GIN4	C1_11400C	orf19.663	A	-3	-2
			B	-3	-3
HOG1	C2_03330C	orf19.895	A	-1	-2
			B	-1	-2
HRK1	C3_00550C	orf19.5408	A	o	-2
			B	o	-2
HSL1	C5_02840C	orf19.4308	A	-1	-1
			B	o	o
HST7	CR_03900W	orf19.469	A	o	o
			B	o	o
IKS1	C1_05370C	orf19.428	A	o	o
			B	o	o
IME2	CR_03290C	orf19.2395	A	o	o
			B	o	o
IRE1	C1_07970C	orf19.5068	A	o	o
			B	o	o
KIC1	C2_04760W	orf19.191	A	-1	-1
			B	-1	-1
KIN2	CR_00260W	orf19.7510	A	-1	o
			B	o	o
KIN3	C2_10530C	orf19.5325	A	o	o
			B	o	o
KIN4	CR_02210W	orf19.3751	A	-1	o
			B	-1	o
KNS1	C1_13470W	orf19.4979	A	o	o
			B	o	o
MCK1	C6_02190C	orf19.3459	A	-1	-2
			B	-1	-2
MEC1	C5_04060C	orf19.1283	A	-1	o
			B	-1	o
MEK1	C2_07530C	orf19.1874	A	o	o
			B	o	o
MKC1	CR_00120C	orf19.7523	A	-2	-1
			B	-2	-1
MKK2	C2_05780C	orf19.6889	A	-1	o
			B	-1	o
NIK1	C7_02800W	orf19.5181	A	o	o
			B	o	o
NPR1	C1_06780W	orf19.6232	A	-1	-1
			B	-1	-1
PAN3	C5_05170W	orf19.4010	A	o	o
			B	o	o
PBS2	C3_06070C	orf19.7388	A	-1	-2
			B	-1	-2
PDK2	CR_08860W	orf19.7281	A	-1	o
			B	-1	o
PKC1	C3_04470W	orf19.5901	A	-3	-3
			B	-3	-3
PKH2	C1_12410C	orf19.5224	A	o	o
			B	o	o
PKH3	C6_00350W	orf19.1196	A	o	o
			B	o	o
PRK1	CR_02040W	orf19.2605	A	o	o
			B	o	o
PRR1	C5_03150W	orf19.4347	A	o	o
			B	o	o
PRR2	C7_03340C	orf19.1341	A	o	-1
			B	o	-1
RAD53	C3_03810W	orf19.6936	A	-1	-1
			B	-1	-1
RCK2	C2_07130C	orf19.2268	A	o	o
			B	o	o
RIM11	C2_04290W	orf19.791	A	o	o
			B	o	o
RIM15	C7_00740W	orf19.7044	A	o	o
			B	o	o
SAK1	C4_04460C	orf19.3840	A	-2	-3
			B	-2	-3
SAT4	CR_06040W	orf19.3854	A	o	o
			B	o	o
SCH9	C2_03940C	orf19.829	A	-1	-1
			B	-1	-1
SHA3	C1_02120C	orf19.3669	A	-1	o
			B	-1	o
SKY1	C1_06090C	orf19.2436	A	o	-1
			B	o	-1
SLN1	CR_01000C	orf19.3256	A	o	o
			B	o	o
SOK1	CR_06000W	orf19.451	A	o	o
			B	o	o
SPS1	C1_03470C	orf19.3049	A	-1	o
			B	o	o
SSK2	C4_05030C	orf19.3775	A	-2	-2
			B	-2	-2
SSN3	C2_04260W	orf19.794	A	-3	o
			B	-3	o
STE11	C2_03770C	orf19.844	A	o	o
			B	o	o
SWE1	C1_10010C	orf19.4867	A	o	o
			B	o	o
TEL1	C6_03010W	orf19.5580	A	o	o
			B	o	o
TPK1	C1_10220C	orf19.4892	A	-1	o
			B	-1	o
TPK2	C2_07210C	orf19.2277	A	1	1
			B	1	1
VPS15	C6_01190C	orf19.130	A	-3	-2
			B	-3	-2
YAK1	C2_04660C	orf19.147	A	o	o
			B	o	o
YCK2	C3_05650W	orf19.7001	A	-2	-2
			B	-2	-2
SKY2	C2_06600W	orf19.35	A	o	o
			B	o	o
	C2_08860W	orf19.223	A	o	o
			B	o	o
	C1_04780C	orf19.764	A	o	o
			B	o	o
	C2_04280W	orf19.792	A	o	o
			B	o	o
	C2_03760C	orf19.846	A	o	o
			B	o	o
	CR_07700W	orf19.1985	A	o	o
			B	o	o
	C2_08270C	orf19.2222	A	o	o
			B	o	o
	C1_07640C	orf19.2781	A	o	o
			B	o	o
	C5_01490C	orf19.4144	A	o	o
			B	o	o
	C5_02560C	orf19.4269	A	-1	-1
			B	-1	-1
	C2_04360W	orf19.4518	A	o	o
			B	o	o
	C1_12120W	orf19.5253	A	o	o
			B	o	o
	C1_06360W	orf19.6275	A	o	o
			B	o	o
	C7_02220C	orf19.6492	A	o	o
			B	o	o
	C3_05420W	orf19.6980	A	o	o
			B	o	o
"o" represents the wild-type phenotype, negative values indicate increased sensibility, and positive values indicate increased resistance; scale -3 to 3.
